# Supplementary material for: A hierarchical modelling approach to assess multi pollutant effects in time-series studies
Source: PLoS One. 2019 Mar 4;14(3):e0212565. doi: 10.1371/journal.pone.0212565 (PMC6398830; doi:10.1371/journal.pone.0212565)
Supplement: S2 File — (XLSX) [file pone.0212565.s002.xlsx]

## Sheet: Daily results
DATE	TOTAL DEATHS	CO	NO2	O3	SO2	PCNT	PM25	RHUM	TMP
2011-01-01	52	0.22	32	23.2	1.4	12004	17	86	4.6
2011-01-02	41	0.24	39.8	25.4	1.5	13662	10	80.5	1.7
2011-01-03	42	0.29	58.6	9.8	3.3	15603	21	72.2	1.9
2011-01-04	47	0.27	47.7	17.2	1.6	14248	15	85.4	2.5
2011-01-05	48	0.25	34.2	27	0.8	9977	8	85.7	4.9
2011-01-06	52	0.49	66.5	4.9	3.2	18925	15	90.3	4.2
2011-01-07	61	0.49	NA	16.4	4.3	20206	13	94	6.1
2011-01-08	48	0.22	31.2	41.9	0.1	11739	6	81.2	6.8
2011-01-09	36	0.29	46.4	25.3	1.1	15394	9	76.4	3.5
2011-01-10	46	0.28	43.8	32.8	0.6	14083	8	85.1	4.8
2011-01-11	43	0.29	46.4	20.1	0.9	14355	7	84	5.2
2011-01-12	52	0.26	38.8	22.9	0.2	11900	5	92.2	9.3
2011-01-13	37	0.24	30.5	28.4	0	9456	5	92.7	12.2
2011-01-14	40	0.23	35.4	33.6	0.1	10361	6	89	10.4
2011-01-15	36	0.22	19.5	62.2	0	7196	9	81.9	9.7
2011-01-16	50	0.21	16.6	46.8	0	6258	7	85.4	10.7
2011-01-17	43	0.31	57.1	20.7	0.5	14630	6	89	7.9
2011-01-18	40	0.32	51.8	23.9	1.8	16059	11	84.5	4.8
2011-01-19	37	0.5	74	4	4	23428	22	84.6	4
2011-01-20	32	0.29	58.6	5.8	2.5	16445	24	86.5	3.9
2011-01-21	28	0.32	60	5.6	3.9	NA	26	83.5	1.5
2011-01-22	45	0.22	40.3	26.4	1.8	NA	17	89	3.7
2011-01-23	27	0.19	22.2	47	0	NA	12	89.6	6.1
2011-01-24	53	0.26	46	22.7	1.7	NA	12	84.2	5.5
2011-01-25	32	0.29	52.6	8.4	1.6	NA	13	88.5	6.5
2011-01-26	35	0.22	37.2	32.3	1.7	NA	18	89.1	5.2
2011-01-27	41	0.15	32.1	42.8	0.4	NA	13	70.1	0.8
2011-01-28	44	0.17	38.4	35.6	1.2	NA	17	69.6	0
2011-01-29	40	0.24	35.2	25.3	2	NA	15	77.9	-0.2
2011-01-30	29	0.23	45.1	35.6	1.2	12030	13	77	1.3
2011-01-31	47	0.33	63.3	18.6	2.8	20648	32	74	1.5
2011-02-01	40	0.33	57.8	14	2.5	19004	26	88.9	3.5
2011-02-02	45	0.26	39.9	25.5	1.9	12182	5	93.5	6.3
2011-02-03	47	0.24	36.6	39.1	1.8	11341	9	78.9	7.1
2011-02-04	37	0.2	18.1	64	0.2	NA	9	79.1	10.4
2011-02-05	47	0.19	11.8	69.2	0	NA	7	78.5	11.4
2011-02-06	38	0.16	12.8	67.1	1.1	4935	5	79.9	10.1
2011-02-07	41	0.21	29.4	53.1	2.4	9833	7	76.6	8.3
2011-02-08	47	0.36	68.2	14.1	3.1	23855	12	74.9	6.4
2011-02-09	28	0.28	43.4	26.1	2.6	12724	20	84.9	7.9
2011-02-10	24	0.33	44.2	24.5	2.6	12303	15	93.3	9.7
2011-02-11	49	0.3	39.3	38.7	2.8	NA	12	91.1	10.4
2011-02-12	27	0.25	31.5	39.2	5.6	NA	9	83.2	8.8
2011-02-13	34	0.25	23.8	52	2.6	NA	7	88	7.2
2011-02-14	47	0.26	40.3	40.3	0.6	11959	7.3	80.1	6.4
2011-02-15	34	0.27	41	37.6	0	11949	5	88.5	5.8
2011-02-16	46	0.26	43.2	36.3	0	11602	2	82.6	6.8
2011-02-17	39	0.42	56.4	4.6	2.6	15027	33	90.4	6.1
2011-02-18	45	0.47	58.8	4.4	5.9	16765	52	88.5	4.1
2011-02-19	41	0.45	49	3.9	0	11171	30	95.7	5
2011-02-20	41	0.49	39.4	6.9	0.3	10232	40	92.8	4.4
2011-02-21	39	0.54	51.4	4.7	2.4	13789	47	88	4.8
2011-02-22	28	0.57	48.4	3	2.1	13019	46	88.6	5.7
2011-02-23	41	0.37	47.8	14.8	0	12795	16	90.2	8.6
2011-02-24	42	0.31	52.9	24.8	1.5	19899	12	81.5	10.9
2011-02-25	39	0.27	36.7	30.9	0	11686	10	83.8	11.1
2011-02-26	42	0.23	24.6	51	0	8034	2	83.4	8.5
2011-02-27	32	0.23	32.3	43.1	0	10381	6	80.7	5.1
2011-02-28	45	0.28	31.6	45.6	2.6	9792	18	85.6	3.6
2011-03-01	41	0.24	30.8	47.2	2.6	11453	16	82.4	3.1
2011-03-02	43	0.31	33.2	49.9	2.7	11401	37	81	2.9
2011-03-03	30	0.23	28.2	51.2	2.3	10053	22	84.4	1.4
2011-03-04	42	0.24	42.6	40.4	2.7	12026	25	78.1	2.3
2011-03-05	45	0.22	32.6	46.8	2.7	8506	17	83.7	3.2
2011-03-06	46	0.15	23.3	66.5	0	7418	10	71.7	2.9
2011-03-07	49	0.28	59.5	26.2	3.7	NA	19	68.1	4
2011-03-08	47	0.47	60.8	26.6	3.8	23711	43	69.9	5.9
2011-03-09	39	0.21	30.9	47.6	0	17090	12	70.6	7.3
2011-03-10	39	NA	NA	NA	NA	16635	10	71.3	9
2011-03-11	35	0.2	NA	NA	NA	12712	9	72.4	7.8
2011-03-12	48	0.31	39.1	NA	5.2	6074	16	72.8	9.2
2011-03-13	44	0.4	41	NA	0.5	6470	13	83.5	9.3
2011-03-14	50	0.33	51.7	NA	2	NA	20	78.7	6.5
2011-03-15	35	0.4	45.5	12.5	2	NA	51	94.8	7.6
2011-03-16	31	0.41	NA	24.1	NA	8768	55	93.2	6.7
2011-03-17	39	NA	50.5	32.3	NA	14653	31	86.2	4.9
2011-03-18	30	0.23	57.2	24.2	1.6	22122	13	78.3	5.2
2011-03-19	29	0.38	73.8	16	3.7	27005	17	61.5	6.4
2011-03-20	27	0.24	41.9	39.3	1.6	14119	27	72.2	7.4
2011-03-21	45	0.34	54.6	25.6	1.6	15413	28	71	9.9
2011-03-22	38	0.33	65.7	16.9	3	17314	35	64.1	12.4
2011-03-23	46	0.26	62.4	21.7	2.5	17117	27	73.5	10.7
2011-03-24	31	0.23	60.8	24.3	6.2	17842	22	73.9	9.3
2011-03-25	54	0.39	78.4	13.9	6.6	27019	46	71.1	10.8
2011-03-26	25	0.43	67.6	14.2	5.9	27913	53	80.1	8.8
2011-03-27	27	0.26	44	27.6	2.4	15801	43	77.3	8
2011-03-28	43	0.26	60.4	27.7	6.4	14271	35	64.4	9.2
2011-03-29	35	0.44	77.1	20.5	4.2	26239	42	67	10.9
2011-03-30	37	0.22	35.3	43.9	0	10164	20	85.9	9.2
2011-03-31	45	0.17	23	45.7	2.6	11247	8	83	12.2
2011-04-01	31	0.18	27	43.6	2.3	9026	8	82.3	12.1
2011-04-02	34	0.17	23.6	48.5	0	12767	7	68.7	14.5
2011-04-03	45	0.17	32.6	59.5	0	16447	5	68	11.1
2011-04-04	48	0.14	28.7	66.1	2.6	14671	4	72.5	9.1
2011-04-05	34	0.18	29.8	60.9	2.6	8750	10	87.8	9.7
2011-04-06	35	0.16	30.7	63.2	0.2	15568	9	58.8	16.6
2011-04-07	31	0.22	42.7	40.4	0	15541	11	62.7	16
2011-04-08	42	0.23	48.1	44.5	2	19103	11	52.7	16.2
2011-04-09	41	0.22	49.7	47.3	2.8	22043	12	64.1	12.3
2011-04-10	40	0.24	49.9	43.7	6.5	NA	14	62.4	11.9
2011-04-11	33	0.31	49.2	42.2	0.3	NA	16	63	13.8
2011-04-12	50	0.26	30.4	63.9	4.4	11723	5	53.5	10.2
2011-04-13	37	0.19	40.8	46.6	0.4	13072	8	62.5	8.7
2011-04-14	43	0.19	35.2	62.1	2.5	10703	9	71.4	9.9
2011-04-15	33	0.23	40.6	52.8	2.6	12118	13	60.9	12.8
2011-04-16	40	0.27	48	37.3	1.1	14812	22	61.9	13.9
2011-04-17	60	0.37	55.5	42.9	2.1	16712	25	63.7	14
2011-04-18	44	0.26	63.5	48.8	3.6	13093	38	61.7	12.7
2011-04-19	47	0.28	60.5	57	3	12748	27	54.7	17.4
2011-04-20	26	0.22	78.5	49.9	3.7	14143	46	56.8	17.3
2011-04-21	31	0.26	97.1	59.3	8.4	15538	58	50.7	18.5
2011-04-22	29	0.33	71.8	65.1	3.9	14419	45	52.6	19.2
2011-04-23	43	0.38	78.8	70.7	3.6	14478	35	49.5	21.1
2011-04-24	37	0.15	35.2	79.9	0.9	10295	35	67.5	16.8
2011-04-25	26	0.13	19.2	88.2	0.6	9031	9	60.4	14.2
2011-04-26	46	0.16	21.8	80.7	0	6963	12	76.4	10.1
2011-04-27	41	0.23	17.1	84.4	0	7424	10	62.9	10.6
2011-04-28	38	0.12	18.8	86.4	0	7397	12	77.6	9.1
2011-04-29	50	0.19	21.1	78.9	0.6	10299	28	76.3	12.6
2011-04-30	36	0.23	25	86.6	1.9	15263	18	64.2	14.6
2011-05-01	39	0.12	21.6	87.2	2.5	15389	10	55.5	14.1
2011-05-02	28	0.24	14.4	97	0.9	12094	9	56.6	11.1
2011-05-03	36	0.23	28.1	75.6	1.1	14480	8	57.3	9
2011-05-04	36	0.15	48.4	59	5	19740	12	63.8	9.7
2011-05-05	32	0.19	52.1	65.5	3.2	16380	18	59.7	13.3
2011-05-06	29	0.19	52.1	81.2	3.8	18531	15	48.6	18.6
2011-05-07	36	0.23	40.7	74.6	2.1	16561	12	67.1	18.3
2011-05-08	39	0.24	13.7	86.2	0.1	8365	6	70.4	15.9
2011-05-09	19	0.22	19.4	77.9	0.3	10344	7	63.1	15.3
2011-05-10	30	0.18	22.4	72.8	2.6	13804	8	60.5	15.6
2011-05-11	38	0.2	27.2	50.7	1.1	16525	8	69.9	13.5
2011-05-12	29	0.2	21.1	72.4	1.6	12898	4	62.2	13.4
2011-05-13	24	0.24	23.5	69.6	1.6	14899	4	61.7	13.3
2011-05-14	38	0.22	19.1	68	0.9	13908	4	60.4	12.1
2011-05-15	29	0.23	12.9	76.7	0.7	10590	7	64.9	11.8
2011-05-16	25	0.12	17.3	59.4	1.6	13708	6	69	14
2011-05-17	29	0.12	22.3	58.6	2.3	13866	7	75.6	13.2
2011-05-18	27	0.16	26.1	41.5	2.6	11968	5	81	13.7
2011-05-19	28	0.19	45.3	36.5	0	17507	11	58	14.6
2011-05-20	37	0.13	27.1	57.5	2.6	15580	8	58.4	14.8
2011-05-21	39	0.18	21.8	69.7	2.4	14031	6	61.2	15.3
2011-05-22	32	0.22	12.2	70.3	0.7	19247	6	60.9	14.1
2011-05-23	42	0.17	15.8	60.1	1.1	11007	8	69.2	12.8
2011-05-24	33	0.21	15.3	52.6	1.9	NA	7	53.8	13
2011-05-25	40	0.28	NA	60.7	0.1	NA	19	51.9	14.1
2011-05-26	44	0.2	NA	NA	2.2	NA	5	72.1	12.5
2011-05-27	32	0.15	NA	NA	2.2	NA	6	66.8	12.3
2011-05-28	23	0.16	NA	NA	2.6	NA	5	75.4	12.1
2011-05-29	35	0.19	NA	NA	0	NA	5	76.7	14.6
2011-05-30	31	0.23	NA	NA	2.4	NA	5	84.1	13.7
2011-05-31	25	0.14	NA	NA	2.4	NA	7	61	12.9
2011-06-01	37	0.23	NA	NA	2.8	NA	11	59.6	15.5
2011-06-02	43	0.32	NA	NA	2.2	NA	15	65.7	17.8
2011-06-03	26	0.22	NA	NA	1.9	NA	7	65.6	18.1
2011-06-04	28	0.24	NA	NA	2.7	NA	7	69.6	17.7
2011-06-05	40	0.24	NA	NA	1.1	NA	10	80.4	13.8
2011-06-06	33	0.16	NA	NA	2.6	NA	10	81.1	11.7
2011-06-07	34	0.12	20.2	71	0.2	NA	9	65.8	14.1
2011-06-08	28	0.23	21	62.5	0	15440	6	72.1	12.7
2011-06-09	32	0.22	21	55.9	1.9	14789	6	67.3	13
2011-06-10	36	0.14	35	44.7	2.4	15752	7	72.7	11.2
2011-06-11	35	0.22	22	53	0.8	10939	6	68.1	12.4
2011-06-12	24	0.12	19.1	54.4	2.5	10229	7	84.1	12.1
2011-06-13	34	0.13	19	44.7	2.6	9563	4	74.7	17.2
2011-06-14	42	0.13	31.7	54.1	2.6	13331	7	59.8	17.2
2011-06-15	44	0.13	19.3	43.7	2.5	9270	6	79.2	16.2
2011-06-16	31	0.24	24.8	43.3	2.5	13208	6	80.4	13.7
2011-06-17	30	0.17	38.9	37.3	0	12641	3	87.4	12.8
2011-06-18	41	0.12	18.9	47.7	0	7466	4	76.6	13.3
2011-06-19	33	0.22	18	53.4	0	7958	6	68.7	14.6
2011-06-20	32	0.16	37.9	31.9	0.8	12061	8	77.5	15.1
2011-06-21	28	0.23	14.3	56.6	0	12324	8	72.3	16.3
2011-06-22	47	0.21	18.7	54.1	0	10201	8	79.9	14.6
2011-06-23	30	0.18	16.2	53.7	2.6	11077	5	67.4	15
2011-06-24	33	0.18	22.3	52.4	0.2	13604	7	68.6	14.6
2011-06-25	34	0.23	13.6	36	0	12334	4	80.9	17.9
2011-06-26	45	0.16	17.5	33.7	0	11193	7	68.1	22.9
2011-06-27	34	0.25	40.7	61.7	2.2	16247	14	57.2	26.4
2011-06-28	44	0.18	30.6	24	1.3	11795	15	77.2	19.5
2011-06-29	28	0.16	20.9	54.4	0.7	10437	7	52.5	16.9
2011-06-30	33	0.18	25.3	44.3	0.3	12477	10.1	55.8	16.4
2011-07-01	43	0.17	28	53.2	0.2	12745	6.8	51.4	16.9
2011-07-02	40	0.24	38.8	54.2	2.2	13924	11.1	58.9	17.6
2011-07-03	26	0.25	29.1	81.8	1.4	11277	12.5	55.2	18.8
2011-07-04	33	0.26	39.2	74	2.9	14275	12.4	50.5	20.7
2011-07-05	35	0.26	31	70.4	2.6	11712	10.6	64.2	18.9
2011-07-06	26	0.18	13.8	54.9	2.2	10563	7.9	70.8	16
2011-07-07	36	0.23	14.6	55.4	2.5	8001	6.3	77.5	15.5
2011-07-08	41	0.12	16.5	59.5	2.5	7862	7.8	76.7	15.6
2011-07-09	32	0.12	15	60.8	2.6	9685	11.1	72.2	16.8
2011-07-10	26	0.23	20	48.9	2.6	12250	13.2	69.3	17.7
2011-07-11	47	0.25	31.3	50.3	1.7	14741	14.5	57.3	20.3
2011-07-12	39	0.22	19.6	59.1	2.6	9795	13.4	65.4	17.9
2011-07-13	29	0.15	20.5	46.1	2.6	12945	8.6	60.1	15.7
2011-07-14	36	0.19	31.3	44.3	3.7	14333	9.2	51.2	18.4
2011-07-15	26	0.21	31.9	56.5	3.2	13850	9.1	54.9	19.1
2011-07-16	37	0.24	17.7	41.4	2.6	11230	4.4	81.4	16.1
2011-07-17	23	0.12	11.8	38.8	0.1	13252	4.8	78.3	15.5
2011-07-18	38	0.12	17.8	38.2	0	9618	4.7	79.3	15.3
2011-07-19	43	0.16	31.9	23.4	0	11945	7.1	81.9	15.4
2011-07-20	28	0.25	36.6	20.3	0.1	14806	9	74.9	16
2011-07-21	31	0.25	34.2	27.2	0.1	13539	9.7	79.7	16.4
2011-07-22	31	0.15	20.4	49.4	0	11899	6.6	63	17.1
2011-07-23	42	0.15	18.8	50.7	0.4	11393	7.5	59.2	16.2
2011-07-24	18	0.13	19.2	55.7	0	10740	6.7	50.8	18.6
2011-07-25	35	0.17	32.1	43.7	2	16904	8.5	49.3	19.5
2011-07-26	32	0.21	28.6	34.9	1.9	13605	10	67.6	17.9
2011-07-27	31	0.19	24.4	48	0.4	10436	9.8	70.8	17.2
2011-07-28	33	0.24	26.3	82.7	0.3	11168	11.5	64.5	19.5
2011-07-29	30	0.23	32.2	45.8	1.1	11978	11.6	68.5	18.3
2011-07-30	46	0.14	21.2	49.3	1	12286	7.9	53.8	18.1
2011-07-31	49	0.23	18.7	78.8	2.4	11198	9.3	60.6	19.1
2011-08-01	37	0.27	35	74.1	3.4	12866	10.9	49.5	22.1
2011-08-02	42	0.27	33.1	75.7	2.7	11915	11.5	54.8	23.1
2011-08-03	38	0.28	39.7	76.9	3.6	12355	10	50.3	23.4
2011-08-04	49	0.24	22.8	27.9	2.5	11054	4.1	82.1	18.5
2011-08-05	28	0.22	18.9	41.9	2.4	10776	4.3	67.3	19.6
2011-08-06	33	0.2	20.2	40.9	3.4	12368	4.8	70.1	17.1
2011-08-07	34	0.16	16.1	40.4	2.7	11345	5.7	73.2	15.8
2011-08-08	37	0.14	17	39.8	2.7	10036	5.3	68.2	16.7
2011-08-09	22	0.12	21	46.1	2.6	12974	7.7	51.5	17.6
2011-08-10	29	0.17	25.5	45	2.7	14724	8.9	59.6	17.9
2011-08-11	40	0.2	17.6	35.4	2.7	10962	6.2	77.1	18.1
2011-08-12	28	0.22	19.5	28.9	2.7	8389	5.9	75.7	18.9
2011-08-13	42	0.21	15.8	39.3	2.7	9662	3.9	76.3	18.5
2011-08-14	42	0.16	18	43.1	2.7	11643	5.3	62.3	18.7
2011-08-15	36	0.16	25.7	38	2.9	12962	6	60.5	17.7
2011-08-16	30	0.19	20.1	47.5	2.9	7215	7.7	77	17.7
2011-08-17	38	0.19	38.1	24.3	4.8	17796	7.7	65.3	17.1
2011-08-18	32	NA	NA	NA	NA	NA	5.3	77	14.9
2011-08-19	38	NA	NA	NA	NA	NA	9.9	70.4	16.3
2011-08-20	47	0.25	30.9	45.5	0.3	12887	10.3	71.5	17.8
2011-08-21	39	0.28	40.3	33.6	0.9	15089	10.7	60.3	19.9
2011-08-22	30	0.2	33.6	25.8	0.9	14393	8	61.5	18.6
2011-08-23	24	0.21	29.8	20.3	0	11019	9	87	16.1
2011-08-24	37	0.22	22.1	35.2	0.6	9690	9	76.1	16.8
2011-08-25	36	0.19	30.7	43.6	0.2	8717	5.4	73.2	16.5
2011-08-26	39	0.31	51.9	18.4	1.8	10534	7.8	87.4	14.8
2011-08-27	37	0.3	26.4	30.7	0.6	8517	6.9	77	14.9
2011-08-28	33	0.21	20.6	35.4	0.8	8900	5.9	72.2	15.4
2011-08-29	31	0.22	22.1	35.4	1.4	9605	5.5	62.2	15.1
2011-08-30	33	0.15	33.2	NA	2	8393	5.9	64.2	15.4
2011-08-31	41	0.21	49.3	19.7	0	12325	9.5	65	15.7
2011-09-01	22	0.21	47.7	28	3	19016	10	69.4	16.8
2011-09-02	32	0.3	44.8	45	1	17544	14.8	72	19.4
2011-09-03	44	0.24	23.7	63.7	0	9364	13.5	77.5	17.8
2011-09-04	26	0.18	18.8	44.2	2.6	8563	8.5	83.5	16.1
2011-09-05	29	0.12	17.2	46.3	2.6	10598	7	73.2	14.7
2011-09-06	35	0.16	16.5	41.1	0	7741	7.4	82.5	15.5
2011-09-07	28	0.13	19.2	34.3	2.6	14813	7.8	77	13.7
2011-09-08	37	0.2	27.2	34.2	0	11752	8.6	80.3	15.7
2011-09-09	44	0.24	25.7	13.3	0	12209	6.5	85.7	18.1
2011-09-10	36	0.23	17.2	31	2.6	8752	7.4	82.1	18.7
2011-09-11	31	0.15	9.9	NA	0	6833	9	76.5	16.6
2011-09-12	33	0.14	9.8	54.7	0	9251	7.3	72.6	17.5
2011-09-13	25	0.13	19.9	43.2	0	15609	8.8	69.6	14.4
2011-09-14	37	0.18	31	42.3	0.2	NA	9.2	66.6	14.1
2011-09-15	32	0.31	51.9	NA	1.8	NA	13.6	70.2	14.8
2011-09-16	36	0.24	39.6	35.4	1.9	16851	9.4	73.1	16.4
2011-09-17	44	0.16	21.6	34.4	0	12390	6.5	79.5	13.5
2011-09-18	36	0.17	30.3	19.2	0.3	14035	6.2	81.3	11.7
2011-09-19	39	0.18	29.2	NA	0.2	13845	6.7	78.1	13.8
2011-09-20	28	0.2	20.5	45.6	0	NA	8.4	81.5	16.1
2011-09-21	48	0.16	28.1	35.2	0.1	NA	5.8	80.8	14.5
2011-09-22	26	0.17	32.6	NA	0	13896	10.5	73.7	14.6
2011-09-23	34	0.2	35.1	28.4	0.4	13202	13.4	77.7	13.4
2011-09-24	40	0.26	44.2	36.1	1	16022	16.2	79	14.9
2011-09-25	38	0.15	26.7	49.5	0.1	9806	10.3	79.4	16.5
2011-09-26	36	NA	34.5	29.8	0.1	12635	7.3	82	17.4
2011-09-27	31	NA	43.6	18.6	3.2	13991	12.5	84.8	16.3
2011-09-28	38	NA	65.5	23.5	1.9	26300	18.8	74.1	19.5
2011-09-29	40	0.33	71.1	35.1	3	20825	23.8	68.9	20.7
2011-09-30	35	0.4	82	35.7	3.1	22665	23	65.2	21.1
2011-10-01	39	0.67	89.7	37.1	3.8	25495	28.8	61.7	21.6
2011-10-02	43	0.58	62.9	49.5	2.7	18682	24.3	57.3	21.2
2011-10-03	29	0.24	33.7	65.2	1.7	11244	20	64.9	19.4
2011-10-04	40	0.19	22.6	42.2	0	15133	7.3	80.5	16.4
2011-10-05	24	0.13	16.3	43.2	2.5	8261	7.6	81.1	16.8
2011-10-06	42	0.08	15.8	43.1	0.1	9605	8.3	67.1	13
2011-10-07	34	0.1	25.7	30.1	0	11890	11.6	71.7	11.8
2011-10-08	33	0.14	23.7	31.1	0	10978	7.5	76.5	12.3
2011-10-09	37	0.13	17	24.3	0	13120	7.8	83.8	16.7
2011-10-10	40	0.12	12.7	38	0	10718	8	76.7	16.9
2011-10-11	38	0.14	20.5	34.7	0	14154	5.3	79.4	16.3
2011-10-12	25	0.17	27.8	27.1	0	10227	5	81.3	15.9
2011-10-13	32	0.22	43	13.1	2	13094	9.5	83.1	14.4
2011-10-14	31	0.2	51.4	15.6	3.9	17127	10.8	64.1	12.4
2011-10-15	22	0.34	51.8	10.5	3.9	19707	16.3	68.9	12.1
2011-10-16	26	0.51	54.7	5.6	4	21435	23.8	80	12.1
2011-10-17	34	0.17	29.6	39	1.5	11577	7.6	77.9	12.9
2011-10-18	36	0.1	26.8	42.5	0.8	10584	5.7	69.2	10.4
2011-10-19	28	0.16	40.3	20.7	1.1	15237	7.5	73.2	8.3
2011-10-20	34	0.23	50.5	13.9	1.8	17901	10.6	70.2	8.1
2011-10-21	37	0.23	43.1	25.9	1.6	14751	10.4	71.8	10.3
2011-10-22	25	0.22	43.2	28	2.7	14221	13.9	72.2	10.2
2011-10-23	52	0.22	25.3	48.5	2.8	11780	12.5	76.1	14
2011-10-24	42	0.22	33.2	35.8	2.7	11856	12	76.8	13.6
2011-10-25	39	0.19	33.6	41.7	2.7	12077	6.1	79.6	12.9
2011-10-26	34	0.26	47.6	29.6	2.4	15576	7.4	83.2	10.4
2011-10-27	38	0.29	50.7	8.7	2.6	17973	11.5	84.2	12.7
2011-10-28	26	0.3	51.1	6.7	6.3	16929	17.3	82	12.3
2011-10-29	26	0.2	28	36.1	2.6	10189	12	81.2	13.3
2011-10-30	30	0.2	17.6	47.7	1.6	6161	6.8	87.9	15.2
2011-10-31	43	0.24	27.9	35.6	2.1	9512	8.3	84.8	14.7
2011-11-01	40	0.24	43.6	27.1	0	14966	7.8	80.8	13.1
2011-11-02	38	0.25	40.4	22.4	2.6	14177	3.2	83.6	12.7
2011-11-03	33	0.28	41.1	20.8	0	13438	9.3	85.6	15.3
2011-11-04	30	0.31	43.3	22.6	0	13722	9.6	88.3	13.4
2011-11-05	48	0.36	41.3	7.7	0.6	16101	26.2	88.8	12.4
2011-11-06	24	0.17	20.8	38.9	2.7	10174	16.4	80	10.4
2011-11-07	27	0.28	31.1	32.2	2.7	9384	27	87.3	11.2
2011-11-08	31	0.47	45	5.8	1.5	13513	30.1	90.6	9.9
2011-11-09	45	0.41	48.7	9	2.8	14926	18.5	87.1	11.7
2011-11-10	32	0.52	59.9	1.1	3.9	22862	22.5	87.6	12.1
2011-11-11	33	0.38	48	3.9	0.8	14607	16.2	92.8	9.9
2011-11-12	34	0.38	41.3	5.7	2.2	13284	19.5	91.1	13
2011-11-13	21	0.51	49	6.7	5.6	14479	35.1	89.8	11.7
2011-11-14	32	0.33	50.1	8.1	4.1	11413	28.8	93.6	8.7
2011-11-15	24	0.42	65.5	3.7	7.6	15222	32.8	86.2	7.9
2011-11-16	34	0.41	62	1.9	8.3	15457	31.5	92.1	6
2011-11-17	31	0.33	54.9	13.6	1.8	16334	15.8	84.8	11.3
2011-11-18	35	0.41	49.1	21.6	1.1	16440	8.3	84.4	11.5
2011-11-19	38	0.42	54.5	5	4.4	21559	26	88.2	10.1
2011-11-20	35	1.07	75.8	2	6.9	26973	51.5	92.8	8
2011-11-21	39	NA	62.8	4.5	4.4	18030	31.8	93.3	8.8
2011-11-22	34	NA	58.1	2.4	3.6	15699	31.6	91.6	10.6
2011-11-23	31	NA	56.3	3.5	2	18419	14.8	87.4	8.1
2011-11-24	37	0.22	40.3	22.6	0.4	NA	9.9	86.8	10.7
2011-11-25	41	0.16	39.6	30.9	0.2	NA	8	78.6	10.8
2011-11-26	40	0.24	27.4	41.3	2.6	NA	10.6	80.1	10.2
2011-11-27	28	0.3	30.6	46.7	0.6	NA	11.6	70.6	11
2011-11-28	38	0.56	66.2	13.6	3.5	NA	18.5	79.8	7.7
2011-11-29	39	0.14	21.6	47	0.1	NA	8	81.3	11.4
2011-11-30	34	0.27	34.8	41	0.4	NA	29.6	76.2	8.6
2011-12-01	46	0.19	46.9	31.1	3.4	NA	6.9	78.4	10
2011-12-02	28	0.42	57.3	12.2	3.2	19319	13	85.5	5.9
2011-12-03	43	0.27	28.5	44.8	2.6	11862	7	78.9	10.1
2011-12-04	42	0.25	28.7	43.5	1.8	13717	6.2	80.9	7.7
2011-12-05	43	0.26	40.8	29.4	1.9	NA	6.5	76.5	4.7
2011-12-06	44	NA	NA	NA	NA	NA	7.5	81.3	5
2011-12-07	45	NA	NA	NA	NA	NA	7.4	69.2	7.5
2011-12-08	46	0.24	28.3	42.6	2.6	9489	9.3	80.9	9
2011-12-09	38	0.23	43.7	28.6	2.8	17464	9.5	71.3	5.2
2011-12-10	45	0.35	64.4	8.8	3.2	24231	16.8	78.1	3.4
2011-12-11	47	0.27	38.6	33.3	2.6	11564	10.4	85.8	7
2011-12-12	47	0.25	36.1	32.7	2.2	13364	8.2	84.1	6.8
2011-12-13	45	0.15	23.6	52.7	2.7	9632	5.7	75	7.6
2011-12-14	45	0.21	44.9	31.5	2.5	14527	7.6	77.4	5.1
2011-12-15	43	0.21	39.1	36.9	2.6	16386	8.1	77.3	5.8
2011-12-16	61	0.19	34.3	36.6	0.3	NA	6	87.5	3.7
2011-12-17	25	0.25	43.7	17.9	0.3	NA	12.2	85.2	3.6
2011-12-18	42	0.28	49.5	15.4	2.7	NA	11.4	82.5	2.7
2011-12-19	35	0.39	66.9	2.4	0.6	NA	15.2	90.9	4.8
2011-12-20	38	0.26	52.5	15.9	0	16933	10.2	79.6	6.8
2011-12-21	56	0.32	48.4	NA	2.8	13798	9.8	91.3	9.7
2011-12-22	41	0.27	46.7	NA	2.1	16357	9.3	85.8	10.2
2011-12-23	45	0.19	23.4	41.7	2.6	7536	5	84.2	9.2
2011-12-24	42	0.21	33.4	30.1	2	13240	9	80	6
2011-12-25	49	0.23	11.2	55.9	2.5	7205	6.9	82.7	10.5
2011-12-26	38	0.22	14.9	51.2	1.9	5950	5.5	83.7	11.2
2011-12-27	40	0.19	21.8	51.2	2.2	7420	6.8	75.1	9.6
2011-12-28	41	0.22	21.7	46.5	2.6	8170	5.9	76.5	8.8
2011-12-29	47	0.18	21.1	48.4	2.6	10057	2.2	75.2	7.4
2011-12-30	30	0.25	38.9	27.1	0	10430	8.5	82.3	7
2011-12-31	50	0.23	20.6	40.3	0	10507	7.5	88.1	11.7
2012-01-01	47	0.24	22.6	44.2	0	8563	5	88.9	11.3
2012-01-02	45	0.19	27.3	40	0	14296	5	80.1	6.5
2012-01-03	45	0.19	19.1	56.1	0	8311	4	81.8	8.9
2012-01-04	28	0.2	26.7	44.1	0.2	12695	14	77.9	7.3
2012-01-05	38	0.16	17	54.4	0.1	5545	13	70.9	9.7
2012-01-06	41	0.25	41.1	25.8	3.1	15348	8	78.6	7.2
2012-01-07	42	0.23	23.9	41.5	0.1	8105	24	73.5	9.5
2012-01-08	51	0.27	33.9	29.6	0.1	11528	16	75.8	8.9
2012-01-09	31	0.28	44.6	13.9	0	15625	4	84	10.4
2012-01-10	31	0.28	43.8	17.6	0.1	20087	2	87	10.1
2012-01-11	37	0.26	42.9	21.1	0.7	NA	9	84.1	9.2
2012-01-12	38	0.25	34.9	27.8	0.2	NA	11	80.9	8.9
2012-01-13	31	0.42	62.7	7.7	2.6	NA	15	80.3	4.9
2012-01-14	36	0.81	98.9	3.7	7.8	NA	8	78.4	3.7
2012-01-15	29	0.43	57.3	17	3.4	NA	15	71	4.4
2012-01-16	40	0.61	86.4	4.1	9.4	NA	25	65.8	4.3
2012-01-17	45	0.74	93.4	2.7	7.7	NA	32	75	4.4
2012-01-18	35	0.37	40.6	10.4	1.6	NA	17	91.8	9.3
2012-01-19	43	0.28	32.9	28.3	2	NA	5	84.8	9.5
2012-01-20	40	0.3	34.3	31.5	2.9	NA	8	77.9	8
2012-01-21	31	0.32	19.1	47.9	2.3	NA	7	75.6	10.3
2012-01-22	40	0.26	22	50.3	1.6	NA	9	69.3	8.8
2012-01-23	39	0.32	51.3	18.2	2	NA	9	77.1	6.7
2012-01-24	35	0.59	70.1	1.6	3.4	NA	15	92.9	6
2012-01-25	48	0.44	39	26.4	2.3	NA	8	89.1	9
2012-01-26	41	0.33	35.8	42	2.5	NA	4	79.7	7.1
2012-01-27	40	0.39	50.7	22.5	3.1	20362	8	77.8	5.2
2012-01-28	34	0.38	45.9	18.2	2.4	12611	13	85.1	4.9
2012-01-29	29	0.41	47.5	17.2	2.3	11901	19	86	3.5
2012-01-30	53	0.34	54.4	15.2	3	12836	22	78.4	3
2012-01-31	45	0.44	58.9	12.7	1.9	13564	45	82.5	1.4
2012-02-01	34	0.22	38.3	39.5	2.9	10051	22	67.5	0.9
2012-02-02	43	0.16	38.6	44.2	2.4	10145	10	59.3	-0.4
2012-02-03	34	0.3	59.4	21.4	3	17952	20	72.5	0.6
2012-02-04	50	0.43	63.9	14.3	4.4	23574	34	80.9	-0.9
2012-02-05	50	0.38	57.8	10.6	3.4	NA	21	93.5	1.9
2012-02-06	43	0.55	82.9	2.3	8.1	NA	39	87.7	3.4
2012-02-07	44	0.36	62.1	16.7	6.3	12589	32	73.3	1.1
2012-02-08	50	0.23	36.6	39.9	2.4	7861	15	77.8	-0.3
2012-02-09	43	0.35	57	20.7	3.1	7587	25	81.1	0.7
2012-02-10	48	0.39	65.9	10.2	3.1	11578	31	78	0.2
2012-02-11	50	0.56	80.8	8.4	4	24003	49	74.9	-0.6
2012-02-12	47	0.69	76.8	3.8	4.2	22045	53	86.8	1.9
2012-02-13	40	0.39	51.7	13	1.4	14992	18	89.4	5.8
2012-02-14	42	0.25	35.1	38.5	1.2	9767	11	79.9	7.6
2012-02-15	47	0.24	24	41.1	0.1	7214	9	77.1	9.5
2012-02-16	38	0.31	46.4	28.6	0.8	11143	8	75.7	8.5
2012-02-17	45	0.34	46.7	18.9	2.9	NA	11	84.5	9.2
2012-02-18	43	0.25	25.3	51.9	2.6	8285	12	79.4	7.7
2012-02-19	54	0.29	37.9	41.9	0.7	11548	8	68.8	4.9
2012-02-20	62	0.41	57.7	26.7	2.4	17208	13	68.1	4.1
2012-02-21	35	0.26	34.6	43.2	0.1	10382	7	77	8.3
2012-02-22	48	0.24	28.1	51.8	0.1	6350	7	84.1	8.5
2012-02-23	34	0.28	34	20.3	2	10667	7	85.2	12.7
2012-02-24	51	0.28	33.3	28.2	1.3	NA	8	84.3	11.1
2012-02-25	45	0.31	36.3	43.2	2.1	NA	10	69.3	10.3
2012-02-26	41	0.39	54	21.2	2.7	NA	16	74.5	8.4
2012-02-27	38	0.29	37.9	23.7	1.6	NA	10	84.7	8.8
2012-02-28	39	NA	NA	NA	NA	8904	18	86.7	10.9
2012-02-29	37	NA	NA	NA	NA	9185	16	86.2	10.5
2012-03-01	34	0.49	71.6	7.4	3	12059	41	79.3	10.5
2012-03-02	55	0.43	62.9	4.2	5	11366	50	86.9	8.1
2012-03-03	33	0.34	37.3	31.5	1.7	7621	23	81.4	9.4
2012-03-04	30	0.26	22.9	57.5	0	6238	5	88.3	6.6
2012-03-05	44	0.21	18.7	62.3	0.9	NA	4	69.1	6.4
2012-03-06	39	0.32	50.5	31.6	1.5	NA	10	79.7	5.6
2012-03-07	42	0.25	32.5	51.6	0.4	NA	5	79.4	7.8
2012-03-08	42	0.31	51.4	30.8	2.5	13268	10	69.1	7.8
2012-03-09	42	0.3	47.9	34.5	0	14401	8	78.2	9.2
2012-03-10	33	0.3	28.6	35.9	0.1	9176	10	81.9	12.1
2012-03-11	37	0.45	50.2	20.3	1.3	17595	19	76.8	12
2012-03-12	23	0.5	57	5	3.3	NA	27	81	10
2012-03-13	45	0.37	50.8	9.1	1.6	NA	30	84.7	8
2012-03-14	29	0.33	56.4	15.8	8.6	NA	44.2	78.8	7.7
2012-03-15	36	0.54	62.5	9.6	5.3	NA	61	79	9.5
2012-03-16	39	0.24	35.4	45.4	2.3	NA	25	77.5	8.7
2012-03-17	36	0.25	34.4	47.7	2.6	7993	15	86.6	8.8
2012-03-18	39	0.3	43.6	34.8	2.3	10186	8	83.1	7.4
2012-03-19	33	0.32	55	24.4	2.8	11315	10	67.9	7.8
2012-03-20	48	0.4	60	28.9	4.3	14981	10	71	10
2012-03-21	41	0.31	55.3	37.6	3.2	11272	14	66.3	11.4
2012-03-22	38	0.41	69.3	17.6	6.8	13916	45	68.5	11.2
2012-03-23	40	0.54	73.9	12.6	4.8	15651	59	69.6	13.6
2012-03-24	29	0.45	62.3	22.1	4.1	13857	51	69.9	12.9
2012-03-25	36	0.35	49.3	21.8	0	9751	18	72.8	9.6
2012-03-26	36	0.32	52	32.9	5.4	18659	27	65.7	11.1
2012-03-27	34	0.3	70.8	28.5	3	18614	12	49.1	12.5
2012-03-28	36	0.49	88.6	22.8	NA	25017	17	41.7	15.2
2012-03-29	47	0.45	65.1	32.8	NA	19877	27	55.4	15.1
2012-03-30	42	0.34	50.9	29.5	2.2	9780	35	70.3	12.7
2012-03-31	43	0.24	22.9	59	0.4	8105	12	71.9	8.9
2012-04-01	27	0.3	37.8	53.6	1.5	12080	14.4	59.6	8.7
2012-04-02	40	0.36	53.7	40.6	3.8	12177	16	62.1	10.2
2012-04-03	29	0.32	51.9	36.9	1.2	12143	14	73.8	9.5
2012-04-04	36	0.28	39.2	40.2	2.2	10691	9	72.6	7.5
2012-04-05	33	0.25	31.1	54.1	0.4	7941	13	74.6	7.1
2012-04-06	44	0.26	35.8	50.9	1.9	9295	9	67.3	8
2012-04-07	39	0.25	25.7	57	1.8	7785	5	74.9	9
2012-04-08	43	0.29	27.3	38.2	0	9336	8	80.9	9.7
2012-04-09	28	0.24	15.4	63.2	0	5368	2	89.1	9.3
2012-04-10	43	0.25	25.2	56.8	0.4	10540	2	70.2	8.8
2012-04-11	35	0.27	37.2	40.1	3.2	13766	4	68.8	8.9
2012-04-12	41	0.35	54.6	27.2	1.1	15823	10	76.9	8.3
2012-04-13	40	0.31	51.3	32.7	2.3	12733	17	73.4	8.9
2012-04-14	50	0.24	28.2	60.8	1.5	10315	12	69.7	8.3
2012-04-15	39	0.23	20.6	68.2	0.1	7928	5	69.6	6.2
2012-04-16	39	0.25	32.5	60.1	2.6	12563	6	57.8	6.6
2012-04-17	45	0.26	24.6	70.6	0.1	9613	6	72.4	7.8
2012-04-18	43	0.28	25.9	64.8	0.7	7775	6	84.8	7.7
2012-04-19	30	0.35	44.8	32.4	2.5	10751	8	88.6	7.6
2012-04-20	37	0.23	40.3	47.6	3.7	12469	9	81.7	7.7
2012-04-21	39	0.16	27.7	64.7	0.1	12117	5	74.4	8
2012-04-22	38	0.21	23.5	65.8	2.6	10574	5	78.7	8.2
2012-04-23	32	0.2	33.3	54.8	0.2	9626	5	84.8	7.6
2012-04-24	38	0.22	30.8	65.9	0	9601	7	75.2	9.4
2012-04-25	36	0.2	28.9	71.6	0.1	8783	5	85.4	8.8
2012-04-26	35	0.15	16.8	90.3	0	6823	5	76.4	10.7
2012-04-27	34	0.21	34.2	68.9	0	10525	6	78.1	11
2012-04-28	43	0.19	25	59.9	2.6	8794	8	90.1	8.2
2012-04-29	35	0.2	23.2	67.5	2.6	10166	6	83.3	9.4
2012-04-30	44	0.19	31	77.1	1.1	13122	7	67	13.3
2012-05-01	36	0.28	40.5	53.7	0.6	14106	16	83.7	13.5
2012-05-02	38	0.23	28.9	55.7	0	11883	18	84.1	11.7
2012-05-03	36	0.2	32.5	56.4	2.5	9290	9	88.6	8.8
2012-05-04	32	0.2	34.4	55.8	0	8601	8	85.2	8.3
2012-05-05	37	0.12	20.2	74.7	2.6	9604	4	73.5	7.2
2012-05-06	26	0.18	32.8	64.5	2.6	11483	7	72.9	7.4
2012-05-07	34	0.25	37.7	55.5	0.2	12129	10	80.8	9.8
2012-05-08	39	0.24	27.1	69.5	0	9355	6	81.1	13.1
2012-05-09	38	0.27	31.5	39.3	0.1	10849	7	91.7	13
2012-05-10	45	0.21	18	40.4	0.1	8291	3	90.2	15.2
2012-05-11	36	0.13	15.9	75.1	0.5	8673	7	65.7	12.6
2012-05-12	37	0.14	24.7	72.2	0.1	13341	3	59.3	11.2
2012-05-13	34	0.18	29.2	71.4	1.4	14151	7	59.5	11.5
2012-05-14	39	0.18	26.8	67.8	2.2	10754	3	80.3	9.2
2012-05-15	31	0.16	31.3	47.7	1.7	10818	5	80.9	8.1
2012-05-16	38	0.16	28.9	54.3	1.9	12710	6	64.1	10.2
2012-05-17	43	0.18	36.4	62.4	3.3	14482	8	65.1	10.9
2012-05-18	39	0.27	33	56.6	1.9	13857	15	77	12.5
2012-05-19	44	0.23	21.9	NA	2.5	9598	14	79.8	12.8
2012-05-20	33	0.17	13.6	NA	2.2	6731	9	84.6	10.1
2012-05-21	40	0.2	22.4	NA	2.5	8366	14	84	12.6
2012-05-22	44	0.28	29.9	NA	0.2	12078	17	76.3	18
2012-05-23	42	0.29	29.9	67.9	0.3	13390	21	74.2	19.8
2012-05-24	37	0.34	37.4	57.2	2.5	15422	23	74.7	20.9
2012-05-25	32	0.25	32.4	80	5.8	19738	9	60.6	20.3
2012-05-26	32	0.23	26.9	96.1	0.9	17487	12	55.9	19.9
2012-05-27	34	0.26	34.6	92.7	2.9	19096	12	53.2	20.4
2012-05-28	37	0.27	40.9	74.5	1.7	16936	12	58.8	20.9
2012-05-29	32	0.25	38.1	55.5	1.6	14515	16	72.6	18.1
2012-05-30	43	0.24	22.5	60.6	0.4	13106	11	72.2	17.9
2012-05-31	35	0.23	23.2	42.5	1.5	9992	8	76.3	16.2
2012-06-01	39	0.26	29.2	37.3	2.6	12013	9	78	16.7
2012-06-02	37	0.23	35.4	46.3	5.9	18097	10	80.2	13.8
2012-06-03	24	0.23	34.3	51.5	2.6	13137	7	92.4	11.3
2012-06-04	30	0.17	20.5	51.5	0	12307	5	77.2	10.6
2012-06-05	29	0.26	30	43.1	3	14569	8	79.7	11.6
2012-06-06	33	0.23	16.5	47	0	NA	6	82.6	14.5
2012-06-07	46	0.2	23.4	43.9	0.1	NA	5	84.2	14.3
2012-06-08	34	0.15	11.6	61.8	0	6925	4	77.8	13.2
2012-06-09	37	0.13	12.7	64.9	2.5	10319	3	62.3	13.8
2012-06-10	28	0.2	26.2	51.1	0.1	12817	5	75.9	13.5
2012-06-11	28	0.22	25.9	45	0.1	9739	4	93.3	11.9
2012-06-12	36	0.15	27.4	51.4	0	9281	NA	80.8	11.6
2012-06-13	33	0.17	39.7	39.9	1.3	14900	5	63.5	13.6
2012-06-14	27	0.18	44.6	42.5	3.5	19210	8	69.9	13.8
2012-06-15	43	0.16	18.6	59.1	1.9	8913	5	77.3	14.8
2012-06-16	31	0.12	11	73.1	2.2	NA	4	73.6	14.4
2012-06-17	40	0.12	12.1	74.7	0.8	NA	4	68.8	15.2
2012-06-18	31	0.15	22.2	62.1	3.2	NA	5	71	14.4
2012-06-19	38	0.15	27.9	59.1	3.2	11308	7	67.2	15.8
2012-06-20	32	0.21	51.9	49.1	2.8	16722	8	60.9	17.3
2012-06-21	26	0.22	29.9	55.2	2.6	9942	7	84.8	15
2012-06-22	24	0.13	15.1	62.1	2.3	7116	4	77.2	14.4
2012-06-23	38	0.12	13.7	56.6	1.8	7653	5	72.5	14.2
2012-06-24	36	0.14	12.3	55.5	2.6	7395	3	76.9	15.4
2012-06-25	35	0.17	22.6	48.9	3.8	9580	5	68.7	17.3
2012-06-26	30	0.18	22.6	40.3	4.3	9239	6	71.1	17.7
2012-06-27	34	0.28	23.7	11.4	0.2	9960	6	83	19
2012-06-28	34	0.26	28.3	37.5	0.4	10660	8	73.8	21.2
2012-06-29	31	0.16	16.1	57.4	0	5344	5	77.4	16.3
2012-06-30	36	0.14	11.8	59.2	0.4	6345	5.8	72.6	16.3
2012-07-01	32	0.12	10.8	54.7	0	10005	4	72.6	14.3
2012-07-02	38	0.18	20.9	43.8	2.6	6584	4	84.2	14.8
2012-07-03	34	0.2	21.2	32.6	2.6	6773	4	89.6	16.5
2012-07-04	36	0.23	19.5	28.9	1.1	7859	3	86.3	17.9
2012-07-05	30	0.2	24.3	44.8	1.4	8003	7	72.4	18.1
2012-07-06	29	0.24	29.4	36.7	2	9055	8	81.1	16.1
2012-07-07	31	0.18	23.8	44.6	1.1	7860	6	79.5	15.9
2012-07-08	33	0.26	27.3	39.7	1.6	7853	7	86.6	16.1
2012-07-09	35	0.25	26.4	31.8	1.2	11949	8	85.8	15.6
2012-07-10	24	0.16	22.7	39	2.1	9695	6	84.3	14.6
2012-07-11	38	0.14	24.1	34.2	3.1	13959	4	75.9	14.7
2012-07-12	22	0.14	21.2	37	2.4	9006	4	80.2	13.7
2012-07-13	30	0.19	18.1	40.9	0	9430	4	83.8	15.4
2012-07-14	25	0.17	22.2	39.6	2.3	7187	5	88.2	14.2
2012-07-15	35	0.13	18.3	47.9	1.5	9003	4	67.6	15
2012-07-16	31	0.16	19.1	32.6	1.1	8252	5	85.7	15.1
2012-07-17	35	0.17	18.7	27.3	2.2	12227	6	79.8	18.2
2012-07-18	27	0.16	19.4	25.3	2.6	7518	4	87.1	16.1
2012-07-19	37	0.12	18.8	36.5	2.4	15808	7	72.7	16.6
2012-07-20	39	0.14	24.9	33.1	0	7678	7	78.6	15.4
2012-07-21	32	0.14	24.8	44.8	0	8763	8	68	16.2
2012-07-22	31	0.14	18	70.1	0.1	8229	9	65.3	17.5
2012-07-23	32	0.17	25.6	75.9	1.2	12067	9	57.8	20.3
2012-07-24	31	0.25	39.5	90.1	2	17258	12	53.6	23
2012-07-25	45	0.29	53.5	93.4	2.7	19538	15	52.3	23.8
2012-07-26	41	0.23	50.7	97.6	2.5	15423	17	60.6	20.9
2012-07-27	32	0.26	46.5	51	3.2	12917	16	72.8	20.3
2012-07-28	33	0.23	19.3	60.6	2.7	13543	10	56.1	17.2
2012-07-29	38	0.14	20.8	49.8	0.7	13926	5	74.8	13.9
2012-07-30	23	0.22	22.6	54.4	1.1	NA	5	63	14.9
2012-07-31	40	0.21	24.7	43.4	0.8	NA	8	85.3	15.6
2012-08-01	35	0.24	26.7	36.1	2.2	11489	8	79.5	17.8
2012-08-02	30	0.13	13.7	46.6	1.8	8297	6	75.6	17.4
2012-08-03	28	0.16	16	46.8	1.9	8671	6	74.3	16.8
2012-08-04	24	0.19	15.3	48.1	2.1	7450	6	79.6	16.8
2012-08-05	34	0.21	16.9	44.8	2.6	7264	6	80.2	16.4
2012-08-06	48	0.18	23.2	41.6	4.9	10682	5	79.3	16.5
2012-08-07	29	0.17	25.1	37.9	1.5	12831	5	81.2	14.9
2012-08-08	33	0.25	27.4	35.7	1.4	10710	6	76.1	19.6
2012-08-09	34	0.28	40.8	57.8	3	13702	12	62.1	21.1
2012-08-10	37	0.3	49.6	64.5	0.2	14297	14	64.5	21.3
2012-08-11	22	0.23	39.8	67.3	1.2	16554	12	67.3	19
2012-08-12	22	0.26	27.2	68.3	1	11785	10	70.5	20.1
2012-08-13	32	NA	NA	NA	NA	8950	6	80.1	18.4
2012-08-14	40	NA	NA	NA	NA	8599	6	74.3	20.1
2012-08-15	33	0.35	40.4	30	3.8	13212	11	74.9	19.7
2012-08-16	29	0.15	17.1	44.3	2.1	7165	9	71.8	18.6
2012-08-17	31	0.2	25.8	51.1	0	11547	7	63.2	22.1
2012-08-18	34	0.24	25.3	46.2	2.9	15339	8	60.5	24.9
2012-08-19	39	0.28	26.1	51.2	2.1	10184	8	69.1	24.1
2012-08-20	41	0.2	24.8	38.7	2.4	9553	6	75.3	20.3
2012-08-21	33	0.21	36	25.3	0.8	17981	11	76.3	18.7
2012-08-22	28	0.13	19.1	43.2	2.4	14818	6	73	17
2012-08-23	37	0.25	24.4	40.9	0.1	10896	6	71.8	16.8
2012-08-24	33	0.32	22.7	48.3	0.3	8483	6	79	16.3
2012-08-25	31	0.33	14.9	44	0	7220	3	86.9	16.5
2012-08-26	29	0.22	19.6	47.5	0	8589	5	68.6	16.9
2012-08-27	34	0.23	19.3	47.9	0	8748	6	76.3	17.2
2012-08-28	32	0.28	20.2	47.4	0	9220	7	76.9	17.6
2012-08-29	38	0.15	23.3	39.4	0	7488	5	84	15.3
2012-08-30	37	0.15	21.9	40	2.6	8845	6	79.6	14.4
2012-08-31	32	0.23	30.4	34.3	2.8	10726	6	62.4	14
2012-09-01	29	0.27	22.7	38.1	0	10880	6	73.6	16.3
2012-09-02	31	0.3	25	23.1	2.6	10775	7	88.8	15.5
2012-09-03	31	0.26	37.9	23.4	0.9	11024	8	68.4	19.7
2012-09-04	39	0.21	33.7	18.5	5.1	10350	9	76.5	18.7
2012-09-05	35	0.14	31.1	41.3	1	13597	9	61.6	16
2012-09-06	37	0.25	45.2	34.5	1.2	15456	12	63.7	16
2012-09-07	33	0.26	49.8	31.8	2.4	17548	14.9	61.6	18.3
2012-09-08	36	0.31	52.6	33.9	3.1	18187	15.6	57.7	19.1
2012-09-09	31	0.5	44.4	61.5	4	13768	20.8	62.7	19.2
2012-09-10	28	0.16	14.3	57.4	2.3	5463	5.5	80.6	17.6
2012-09-11	29	0.12	21.3	53.8	2.5	12202	3.4	63.3	15.3
2012-09-12	24	0.26	29.9	31.3	1.7	14919	4.3	73.8	12.8
2012-09-13	41	0.29	29.7	35.7	1.4	14495	7.2	69	13.8
2012-09-14	24	0.23	20.1	44.9	1.7	12217	5.2	69.6	16.3
2012-09-15	34	0.28	35.4	31.6	2.5	15944	10.1	71.5	15.2
2012-09-16	31	0.25	17.9	38.4	0	10244	5.7	77.7	15.1
2012-09-17	34	0.13	20.1	44.4	0	11452	6	73	15.3
2012-09-18	33	0.22	19.6	44.5	0.2	9998	4.2	66.1	13.6
2012-09-19	32	0.22	34.1	29.6	2.7	12433	5.3	64.1	12.1
2012-09-20	28	0.26	35.5	30.7	0	14703	6	70.9	12.8
2012-09-21	36	0.28	39.1	29.4	2.1	13645	6	76.8	12.9
2012-09-22	30	0.26	31.8	36.2	0	13000	5	69.4	11
2012-09-23	35	0.33	43.6	23.1	0.4	14865	8	86	10.8
2012-09-24	40	0.38	34.8	25	2.5	14446	9	88.2	12.9
2012-09-25	38	0.26	22.6	43.2	1.7	9259	3	78.7	12.3
2012-09-26	43	0.3	41.7	25.3	1.8	13855	6	86	12.4
2012-09-27	35	0.17	34.6	31.6	0.9	11434	7	80.1	12.8
2012-09-28	24	0.19	37.6	26.9	0	15655	5	83.5	12.4
2012-09-29	51	0.28	35.6	28	0.5	12547	8	72.4	12
2012-09-30	34	0.26	23.8	40.4	0.2	9974	9	81	12.2
2012-10-01	33	0.21	27.3	35.3	0.3	9710	5	89.3	13.9
2012-10-02	35	0.14	21.9	44.7	1.7	7568	5	84.6	13.4
2012-10-03	28	0.15	29.8	36	2.3	9729	6	80.8	12
2012-10-04	34	0.16	32.7	31.6	2.6	14995	6	78.2	11.5
2012-10-05	43	0.16	30.7	39.8	2.4	9708	4	84.9	12.4
2012-10-06	34	0.27	37	37.8	2.7	13426	7	77	11.5
2012-10-07	35	0.26	47.1	8.3	0.6	18185	17	80.5	11.1
2012-10-08	34	0.27	50.8	10.6	0	14655	12	89	11.8
2012-10-09	37	0.2	47	23.3	0.2	14252	11	79.7	11.7
2012-10-10	38	0.2	58.9	22.5	3.4	17326	12	70.5	11.5
2012-10-11	49	0.31	46.9	9.6	2.2	18471	15	88	12.7
2012-10-12	35	0.14	29	36.2	0.7	11437	4	74.5	11.3
2012-10-13	31	0.15	38.6	24	0.7	13432	6	81.6	9.2
2012-10-14	34	0.2	40.1	19.4	0.7	12737	8	79.9	8.4
2012-10-15	32	0.22	41.4	22	0.7	16540	8	82.8	9.4
2012-10-16	45	0.15	30.5	43.4	0	12407	6	73.1	11.8
2012-10-17	34	0.17	29.4	45.6	0.1	9635	6	81.2	13.2
2012-10-18	44	0.18	27.6	46.8	0	8447	5	83.2	13.8
2012-10-19	42	0.3	56.4	6.4	1.3	14573	8	91.6	12.7
2012-10-20	37	0.31	46.8	10.5	0.9	13142	13	87.3	11.8
2012-10-21	52	0.2	27.1	31.9	0	7301	5	91.3	11.2
2012-10-22	38	0.35	33.4	8.1	1.2	8710	38	96.6	13.7
2012-10-23	26	0.22	33.9	7.3	0.6	6985	24	95.2	13.2
2012-10-24	29	0.32	41.6	2	3.7	11777	52	90.5	14.2
2012-10-25	40	0.2	27.7	27.6	1.6	7511	7	89.8	11.9
2012-10-26	41	0.36	22.5	48.6	1.6	7568	5	79.5	7.5
2012-10-27	28	0.37	26.2	44.7	1.7	9153	5	80.3	5.4
2012-10-28	37	0.24	37.8	20	2.3	14565	8	88	5.8
2012-10-29	42	0.21	46.6	21.5	2.5	13329	6	86.9	9.9
2012-10-30	46	0.36	53.4	11.4	4	17591	11	81.8	8.3
2012-10-31	40	0.19	30.3	42.4	0.3	9424	7	79.7	9.8
2012-11-01	45	0.26	35.3	40.9	0.6	11521	4	84.8	7.2
2012-11-02	35	0.28	42	33.5	0.2	16223	6	77.2	6.9
2012-11-03	43	0.33	50.1	24.2	0.1	19809	15	76.9	7
2012-11-04	39	0.27	55.6	19.5	1	16247	16	88.1	5.9
2012-11-05	34	0.34	53.1	18.5	1.5	18736	26	84	7.3
2012-11-06	28	0.43	56.9	10.5	1.4	22020	24	85.9	6.2
2012-11-07	38	0.28	45.7	16.5	0.2	17711	10	85.8	8
2012-11-08	37	0.27	46.8	24.8	1.4	16074	7	80.4	9.8
2012-11-09	39	0.2	44.7	28.8	1.4	11791	9	79.9	9.6
2012-11-10	42	0.28	44.6	25.6	2.4	14817	13	89.5	9
2012-11-11	33	0.47	57.1	11.5	2.5	21670	24	84.1	6.6
2012-11-12	51	0.35	53.3	14	0.6	15256	10	90	9.2
2012-11-13	28	0.45	40.6	27.7	0.1	11125	8	86.7	12.6
2012-11-14	39	0.36	49.5	18.7	3.5	14158	16	83	11.1
2012-11-15	25	0.29	56.8	4.7	4.2	17371	33	87.7	7.9
2012-11-16	37	0.23	48.9	6.5	0.4	14647	33	90.5	7.6
2012-11-17	48	0.27	38.6	14.6	2.6	10435	14	89	11.2
2012-11-18	37	0.33	61	12	2.5	18801	13	78.2	6.6
2012-11-19	44	0.19	37.2	36.3	2.6	10790	9	80.7	8.9
2012-11-20	27	0.24	24.4	45.7	1.4	6854	7	90.1	12.1
2012-11-21	40	0.25	44.5	19.1	2.3	12836	9	89.2	9.4
2012-11-22	38	0.14	19.9	59.7	1.3	6732	9	81.3	11.3
2012-11-23	43	0.38	57.3	28.8	2.6	16443	11	85.2	8.4
2012-11-24	38	0.41	68	4.9	1.9	23320	20	92.8	7.8
2012-11-25	36	0.19	20.1	55.1	2.6	8899	6	81.2	10.1
2012-11-26	37	0.27	50.7	27.4	0.1	11782	7	89	8.9
2012-11-27	52	0.18	34.9	24.3	2.6	8210	8	90.9	7.9
2012-11-28	43	0.16	34.4	34.4	3.4	9523	7	86	6.2
2012-11-29	45	0.25	52.4	16.6	1.2	14860	12	87.1	4.7
2012-11-30	33	0.44	76.8	2.3	4.7	24115	30	87.6	2.7
2012-12-01	38	0.28	58.1	6.7	1.9	17846	23	89.5	2.3
2012-12-02	23	0.26	63.7	7.3	1.5	20206	18	82	2.4
2012-12-03	39	0.24	52.4	20.5	1.2	15763	9	86.9	7.1
2012-12-04	44	0.27	58.3	16.6	1.8	15070	11	82.5	4.7
2012-12-05	48	0.3	57.6	12.6	1.6	16112	13	88	2.7
2012-12-06	36	0.27	55.6	13.7	1.6	17490	11	85.8	1.7
2012-12-07	46	0.15	32.8	39.8	1.3	8854	4	82.6	5.1
2012-12-08	53	0.33	48.7	10.9	1.5	14977	16	84	5.1
2012-12-09	48	0.16	28.6	39.5	0.5	9737	6	82.8	6.9
2012-12-10	45	0.18	38.6	23.7	0.4	11082	6	82.8	4.6
2012-12-11	37	0.32	61.9	4.6	2.7	17733	19	89.8	1.5
2012-12-12	37	0.63	95.9	1.9	7.3	23963	31	87.5	-0.2
2012-12-13	40	0.31	61.7	4.7	6.6	22919	31	82.9	1.1
2012-12-14	59	0.3	42.1	26.4	2.5	NA	14	90.2	7
2012-12-15	54	0.21	32.1	48.1	0	8400	6	85.5	8.8
2012-12-16	46	0.15	40.6	38.3	0	11360	6	87.4	7.5
2012-12-17	43	0.27	47.8	28.3	0.1	14782	8	85.8	7.2
2012-12-18	35	0.36	57	12.6	3.9	14626	14	87.5	7.6
2012-12-19	35	0.21	57.3	10.7	0.8	16320	14	88.3	6.4
2012-12-20	52	0.2	44.8	16.5	3.6	12059	4	94.1	8.3
2012-12-21	46	0.23	53.7	15.8	1.6	15384	7	90.8	7.7
2012-12-22	46	0.29	37.4	31.2	0.4	9798	5	94	10.2
2012-12-23	43	0.14	23.4	46.3	0	11236	5	86.6	11.5
2012-12-24	53	0.12	27.1	45.5	0.4	7968	4	90.8	9.6
2012-12-25	44	0.24	19.1	52.3	0.5	9893	3	87.9	7.9
2012-12-26	45	0.13	23.4	48.2	0.2	9472	4	87.8	7.7
2012-12-27	42	0.22	27.9	48.3	0.4	8254	4	84.9	7.7
2012-12-28	35	0.14	28.9	44.8	2.6	7826	4	88.8	9.6
2012-12-29	50	0.24	16	62.9	1.7	5738	3	84.1	10.1
2012-12-30	38	0.18	14.2	69.5	0.3	6036	4	79.1	7.8
2012-12-31	39	0.25	17.1	66.1	2.2	NA	5.2	88.2	10.5

## Sheet: Description
DATE	Day of the year
DEATHS	Cardiovascular mortality (Total deaths for ICD-10 Chapter I)
CO	Carbon Monoxide
NO2	Nitrogen Dioxide
O3	Ozone
SO2	Sulphur Dioxide
PCNT	Particle number concentrations
PM2.5	PM2.5
RHUM	Ambient Relative Humidity
TMP	Ambient Temperature
